# Supplementary material for: Can the Combined Use of the Mirid Predator Nesidiocoris tenuis and a Braconid Larval Endoparasitoid Dolichogenidea gelechiidivoris Improve the Biological Control of Tuta absoluta?
Source: Insects. 2021 Nov 8;12(11):1004. doi: 10.3390/insects12111004 (PMC8621560; doi:10.3390/insects12111004)
Supplement: Supplementary file 1 [file insects-12-01004-s001.zip]

Archive with 1 entries (1 files):
- insects-1406149-supplementary.pdf
